# Supplementary material for: Evolutionary Divergence and Radula Diversification in Two Ecomorphs from an Adaptive Radiation of Freshwater Snails
Source: Genes (Basel). 2022 Jun 8;13(6):1029. doi: 10.3390/genes13061029 (PMC9222583; doi:10.3390/genes13061029)
Supplement: Supplementary file 1 [file genes-13-01029-s001.zip]

Archive with 1 entries (1 files):
- genes-1748794-supplementary.pdf
